# Supplementary material for: The Skeletal Effects of Tanshinones: A Review
Source: Molecules. 2021 Apr 16;26(8):2319. doi: 10.3390/molecules26082319 (PMC8073409; doi:10.3390/molecules26082319)
Supplement: Supplementary file 1 [file molecules-26-02319-s001.zip]

Archive with 1 entries (1 files):
- molecules-1138399-supplementary.pdf
